# Supplementary material for: Fabrication of Encapsulated Gemini Surfactants
Source: Molecules. 2022 Oct 7;27(19):6664. doi: 10.3390/molecules27196664 (PMC9573393; doi:10.3390/molecules27196664)
Supplement: Supplementary file 1 [file molecules-27-06664-s001.zip]

Archive with 1 entries (1 files):
- molecules-1879563-supplementary.pdf
